# Supplementary material for: Implications of Dietary Intake and Eating Behaviors for People with Serious Mental Illness: A Qualitative Study
Source: Nutrients. 2022 Jun 24;14(13):2616. doi: 10.3390/nu14132616 (PMC9268504; doi:10.3390/nu14132616)
Supplement: Supplementary file 1 [file nutrients-14-02616-s001.zip]

Archive with 1 entries (1 files):
- nutrients-1772110-SI.pdf
